# Supplementary material for: DNA-PK inhibition enhances neoantigen diversity and increases T cell responses to immunoresistant tumors
Source: J Clin Invest. 2024 Oct 22;134(24):e180278. doi: 10.1172/JCI180278 (PMC11645140; doi:10.1172/JCI180278)
Supplement: Supporting data values [file jci-134-180278-s171.xlsx]

## Sheet: 1B
Tumor Growth Kinetics: two independent experiments (measure tumor area mm2)
Days post tumor challenge	NUSL40 (n=8)								NU (n=10)										SL40_NU (n=11)											SL40 (n=10)										Untreated (n=10)
0	0	0	0	0	0	0	0	0	0	0	0	0	0	0	0	0	0	0	0	0	0	0	0	0	0	0	0	0	0	0	0	0	0	0	0	0	0	0	0	0	0	0	0	0	0	0	0	0	0
9	12	9	9	9	12	12	9	9	16	0	0	0	0	0	0	0	0	0	2	16	16	12	16	9	0	0	9	9	9	9	9	9	12	0	0	9	0	12	12	9	9	12	16	12	20	16	25	9	12
11	25	20	20	16	20	20	16	16	25	9	9	9	9	9	9	9	9	9	95	20	34.8	25	27.5	16	36	44.2	36	37.2	40.95	25	44.2	26	37.12	16	0	36.6	34.8	31.35	36	25	20	27.5	30	25	42.9	63	47.52	35	44.4
13	42	45.5	36	25	46.2	27.5	30	25	49	16	16	20	20	16	25	20	25	25	25	37.2	51.1	42	49	40	95	100	77.4	81	90	37.2	76	46.61	61.75	27.5	12	61.6	94	81	80.91	45	50.4	51	41.4	51.1	72.98	94.5	93	75.33	68.6
15	46.8	68.8	66.36	46.8	40.2	30	42	25	100	41.6	33	40.8	48.64	32.48	33.8	49.2	40.6	72	72.5	121	128.6	91.2	99.5	107.1	107.25	129.6	102.9	132	166.4	44.1	69.7	49.6	51.1	32.5	30	94.5	176.4	117	128.4	127.44	110	123.2	104.9	106	79.12	118.72	105.73	112	106.95
17	25	31.3	55.4	30	25	16	36	25	115.5	45	36.6	52	70.52	50.37	49.7	74.7	49.6	86.4	86.425	106	129.3	102	96	100	230.5	300.9	172.2	241.1	365	89.25	72.192	64.02	68.73	83.2	49	152.64	400	363.2	188	150	174	140.4	163.8	144	144	156.9	175	150.4	181.6
20	16	36	52.5	36	30	0	16	0	163.8	110.24	66.4	103	135.6	88	141.45	136.8	122	146.9		194.3	202.9	197	205.5	187.9	356.4	375.9	292.8	343.2			94.76	71.2	79.68	135.68	82	221			243.2		207	247.9	248.3	208.2	225.78	196.3	294.15	205.92	241.8
22	16	63	80.8	35	42	0	0	0	234.6	300	107.91	228	275.2	96	198	249.6	198.8	218.79		234.3	247.2	225	270.4	228.9			397.9				100.7	124.8	79.2	200.1	160.6	302.4			343			361	298.3	263.8
24	0	93	110	42	49	0	0	0			113	297		100.98	229.5					321.3	370.1		376.1									252.65			216.7									370
26	0	146.4		99	84.55	0	0	0				292.4		175	268.8					362.6
28		190.4		143	113.3	0	0	0
31		280.5		273.6	244.2	0	0	0
34		366		338.2	302.1	0	0	0
37		400		399	370.1	0	0	0
40						0	0	0
42						0	0	0
Euthanize Mouse
[truncated: 10 more columns]

## Sheet: 1C
Survival Analysis: two independent experiments
Days post tumor	NUSL40 (n=8)	NU (n=10)	SL40NU (n=11)	SL40 (n=11)	Untreated (n=10)	CD8(-) NU.STG.CD40 (n=10)
0
9
11
13						1
15						1
15						1
17			1	1		1
17			1	1		1
17				1	1
20			1		1	1
20			1		1
20			1		1
20					1
20					1
20					1
22		1	1	1	1
22		1	1	1	1
22		1	1	1
22		1		1
22		1		1
22		1
24	1		1	1	1	1
24			1	1
24		1
26	1	1	1			1
26		1				1
26		1				1
28
34
37	1
37	1
37	1
40	1
40	1
40	1
42	0

## Sheet: 2A
	CD4	CD8	γδTCR	NK1.1	CD20 (B cells)
ND	2562	3358	609	2662	8851
NU	2776	3768	587	3243	4351
SL40	4513	4125	585	3036	6282
NU-SL40	2907	16239	830	5385	539

## Sheet: 2C
	ND	NU7441	STG	NU-SL40
41BB-, PD-1-	67.6	76.8	75.5	41
41BB+, PD-1-	5.27	2.21	1.54	9.94
41BB-, PD-1+	9.81	13.1	20.4	27.5
41BB+, PD-1+	17.3	7.83	2.51	21.6
No Drug				Normalization	10000000
Single Cells	100	15425633
CD8+	43.4	35549
CD8+/4-1BB+ , PD-1+	15	5336
CD8+/4-1BB+ , PD-1-	1.34	478
CD8+/4-1BB- , PD-1+	14.8	5272
CD8+/4-1BB- , PD-1-	68.7	24438
STING
Single Cells	100	6053611
CD8+	50.7	7891
CD8+/4-1BB+ , PD-1+	44.4	3504
CD8+/4-1BB+, PD-1-	44.6	3518
CD8+/4-1BB-, PD-1+	1.94	153
CD8+/4-1BB-, PD-1-	4.11	324
NU7441 + STING
Single Cells	100	3767299
CD8+	63.7	36291
CD8+/4-1BB+ , PD-1+	73.3	26613
CD8+/4-1BB+, PD-1-	9.16	3324
CD8+/4-1BB-, PD-1+	6.2	2250
CD8+/4-1BB-, PD-1-	1.79	649
NU7441 Only
CD8+	38.4	25738
CD8+/4-1BB+ , PD-1+	10.3	2639
CD8+/4-1BB+ , PD-1-	4.47	1150
CD8+/4-1BB- , PD-1+	12.7	3264
CD8+/4-1BB- , PD-1-	72.6	18685

## Sheet: 2D
	ND	SL40	NU	NU-SL40
S3	1.04675	0.591615	1.21739	2.1866
S3	0.606061	0.683544	0.528814	6.34694
S3	1.04595	0.75	0.619802	1.73846
S3	0.632	0.863946	0.644774	5.1672
S3	0.950893	0.571429		3.53019
S3	0.934911
S2	1.10179	0.573903	0.851871	5.96731
S2	0.742798	0.926592	0.993484	2.7527
S2	1.41897	1.61529	1.00989	8.77946
S2	1.49902	4.51657	0.831149	5.18312
S2	0.987295	4.07857	0.829716
S1	1.6572	3.27177		7.08812
S1	1.36511	4.82028		7.51195
S1	0.944747	1.95803		6.50411
S1	1.02229	6.59314		6.69287
S1	1.03049
S1	1.16467
S1	0.700226
S1	0.74688
S1	0.928826
S1	0.767986

## Sheet: 3C
TCRbeta	No Tx (n=15)															STING (n=9)															NU7441 Only (n=5)															NU7441 (n=8)
17a		18		15		0	0	0	0	0	3	6	3	10	7					0	0	0	0	0							0	0	0	0	0											2	0	2	10
14	38	107	28	44	53	3	44	0	2	2	48	13		4	4	0	0	1	0	5	6	1	2	4							39	7	13	1	1												6	8	32
13	0	0	0	7	0	20	39	19	0	4	43	15	7	22	27	1	2	0	2	10		12	7	16							57	9	19	7	0												22	60	124
12	47	45	70	7	40	4	19	7	7	1	31	10	14	7	17	22	2	1		5	24	1	0	2							25	11	6	1	2											199	111	64	32
11	47	27	63	15	26	3	75	6	12	4	73	22	13	32	40	23	72	121	158	10	18	10	4	7							58	14	27	15	8												181	59	59
10b	103	18	70	37	79	7	103	20	4	5	64	41	7	8	32	125	64	113	195	2	18	6	4	4							47	15	11	13	3												23	195	117
9		4	21	22	40	10		6	7	0	9	6	10	10	20	57	28	61	121	7	16	0	4	2							22	7	7	1	3												6	19	4
8.3	94		98	139	40	1	116	16	12	11	233	60	81	31	59	14	6	1	8	2	43	6	30	18							86	15	42	21	7												33	209	29
8.1-8.2	150	76	203	132	145	7	91	6	4	0	209	25	59	16	101	52	6	11	26	7		21	14	25							144	38	24	32	7												125	129	39
7		94	105	154	172	3	12	0	1	4	146	39	43	28	68		8	33	62	2	16	9	7	11							86	27	19	20	2												27	131	30
6	9	4	7	0	0	13	13	14	4	9		15	47	23		40	13	21	18	5	30	1	39	22							77	52	27	22	16												95	222	130
5.1-5.2	310	339	175	234	237	36	103	1	21	13	64	99	63	31	102		13	22		19	34	3	7	16							117	37	48	31	5												557	192	71
4		49	119	51		8	56	1	2	4	59	6	24	13	31		16	36		2	47	0	0	4							38	7	23	14	0												6	29	19
3		80		205		9	74	1	12	2	53	6	10	18	36		1	15	7	0	16	4	2	7							19	5	0	6	2												15	27	10
2	103	67	56	88		16	128	4	10	4	47	13	20	8	26	18	6	9	19	5	35	25	5	16							41	12	3	13	1											254	23	119	11
[truncated: 4 more columns]

## Sheet: 3F
	2	3	4	5.1-5.2	6	7	8.1-8.2	8.3	9	10b	11	12	13	14	17a
No Drug	9	18	0	10	85	21	29	5	0	2	7	1	1	3	2
NU-SL40	18	31	34	111	244	44	98	74	19	126	122	16	58	30	17
No Drug	20	20	0	18	143	61	116	27	3	2	20	1	7	5	31
NU-SL40	230	101	55	138	296	95	385	135	203	181	160	21	84	80	66

## Sheet: 4H
MART1	1.087	0.961	0.957	0.163	1.351	1.223
TYRP1	1.041	1.034	0.929	1.639	1.727	1.846
GP100	1.06	0.879	1.073	2.006	1.741	1.835
LAGE	0.991	0.975	1.035	1.402	1.139	1.119
MAGEA1	0.977	1.058	0.968	1.519	1.431	1.3
Tyrosinase	1.024	0.957	1.02	1.331	1.279	1.133

## Sheet: 5B
	Run1			Run2
11	23.0136	21.6775	23.0136	6.76194	7.08532	7.22902
10	10.1934	10.0715	10.4129	5.85459	6.27235	6.20808
9.2	62.798	64.6796	66.0319	17.526	17.8358	19.618
9.1	24.0313	23.0063	24.7906	7.31346	8.01381	7.96382
8	12.4315	14.6125	15.1031	16.6823	16.7542
7	13.8418	14.6262	14.903	9.1922	9.43542
6	12.0858	12.5893	12.2609	6.12196	6.29508	5.14103
5	15.3102	15.6258	14.1527	11.1057	11.591
4	8.40619	7.95715	7.27461	3.34184	3.38918	3.57853
3	13.0095	12.9316	13.0874	12.5847	12.944	13.7139
2	21.298	22.1238	20.6025	30.3099	32.0854	31.5699
1	32.477	33.0765	30.7782	25.0691	26.6493	26.9126
	1	2	3	4	5	6	7	8	9	10	11	12		Value = 450nm-520nm
A	OVRFLW	OVRFLW	0.153	0.149	0.148	0.477	0.483	0.459	0.167	0.167	0.17	0.122	450		1	2	3	4	5	6	7	8	9	10	11	12
	0.27	0.266	0.049	0.049	0.049	0.061	0.061	0.06	0.05	0.05	0.052	0.057	520	A	#VALUE!	#VALUE!	0.104	0.1	0.099	0.416	0.422	0.399	0.117	0.117	0.118	0.065
	?????	?????	0.043	0.039	0.038	0.367	0.373	0.35	0.058	0.058	0.061	0.012	Blank 450	B	2.817	2.787	0.116	0.113	0.113	0.581	0.6	0.565	0.108	0.108	0.108	0.068
	0.221	0.217	0	0	0	0.012	0.012	0.011	0.001	0.001	0.003	0.008	Blank 520	C	1.578	1.473	0.122	0.115	0.113	0.425	0.423	0.427	0.136	0.128	0.132	0.07
B	2.972	2.939	0.166	0.164	0.164	0.649	0.669	0.633	0.159	0.159	0.158	0.125	450	D	0.803	0.778	0.15	0.15	0.14	0.559	0.534	0.496	0.131	0.126	0.126	0.163
	0.155	0.152	0.05	0.051	0.051	0.068	0.069	0.068	0.051	0.051	0.05	0.057	520	E	0.463	0.42	0.114	0.109	0.107	0.382	0.388	0.36	0.724	0.697	0.744	0.165
	2.862	2.829	0.057	0.055	0.055	0.539	0.559	0.523	0.05	0.05	0.049	0.015	Blank 450	F	0.271	0.267	0.139	0.142	0.129	0.643	0.666	0.651	1.159	1.191	1.214	0.165
	0.106	0.103	0.001	0.002	0.002	0.019	0.02	0.019	0.002	0.002	0.001	0.008	Blank 520	G	0.167	0.167	0.12	0.108	0.11	0.391	0.408	0.414	0.509	0.504	0.518	0.062
C	1.684	1.575	0.173	0.166	0.164	0.489	0.488	0.489	0.188	0.18	0.183	0.118	450	H	0.052	0.051	0.11	0.111	0.107	0.319	0.359	0.368	0.935	0.886	0.935	0.059
	0.106	0.102	0.051	0.051	0.051	0.064	0.065	0.062	0.052	0.052	0.051	0.048	520
	1.575	1.466	0.063	0.057	0.055	0.38	0.379	0.38	0.079	0.07	0.073	0.008	Blank 450		Avg STD OD	pg/ml
	0.057	0.053	0.002	0.002	0.002	0.015	0.016	0.013	0.003	0.003	0.002	-0.001	Blank 520		#VALUE!	1000
D	0.881	0.853	0.202	0.202	0.194	0.628	0.605	0.561	0.182	0.179	0.177	0.215	450		2.802	500
	0.078	0.075	0.052	0.052	0.054	0.069	0.071	0.065	0.051	0.053	0.051	0.052	520		1.5255	250
	0.771	0.743	0.093	0.093	0.085	0.518	0.495	0.452	0.072	0.069	0.067	0.105	Blank 450		0.7905	125
	0.029	0.026	0.003	0.003	0.005	0.02	0.022	0.016	0.002	0.004	0.002	0.003	Blank 520		0.4415	62.5
E	0.526	0.482	0.164	0.162	0.158	0.444	0.449	0.419	0.798	0.769	0.818	0.217	450		0.269	31.3
	0.063	0.062	0.05	0.053	0.051	0.062	0.061	0.059	0.074	0.072	0.074	0.052	520		0.167	15.6
	0.417	0.372	0.055	0.053	0.049	0.335	0.34	0.309	0.689	0.659	0.708	0.107	Blank 450		0.0515	0
	0.014	0.013	0.001	0.004	0.002	0.013	0.012	0.01	0.025	0.023	0.025	0.003	Blank 520
F	0.328	0.325	0.191	0.193	0.18	0.714	0.737	0.721	1.25	1.282	1.309	0.218	450
	0.057	0.058	0.052	0.051	0.051	0.071	0.071	0.07	0.091	0.091	0.095	0.053	520
	0.219	0.216	0.082	0.084	0.07	0.604	0.627	0.611	1.141	1.173	1.2	0.108	Blank 450
	0.008	0.009	0.003	0.002	0.002	0.022	0.022	0.021	0.042	0.042	0.046	0.004	Blank 520
G	0.219	0.22	0.172	0.158	0.161	0.451	0.469	0.475	0.574	0.571	0.585	0.112	450
	0.052	0.053	0.052	0.05	0.051	0.06	0.061	0.061	0.065	0.067	0.067	0.05	520
	0.11	0.111	0.062	0.049	0.052	0.342	0.359	0.365	0.464	0.461	0.475	0.003	Blank 450
	0.003	0.004	0.003	0.001	0.002	0.011	0.012	0.012	0.016	0.018	0.018	0.001	Blank 520
H	0.1	0.098	0.164	0.162	0.157	0.376	0.418	0.429	1.016	0.967	1.02	0.107	450			Convert OD to pg/ml
	0.048	0.047	0.054	0.051	0.05	0.057	0.059	0.061	0.081	0.081	0.085	0.048	520				3	4	5	6	7	8	9	10	11	12
	-0.009	-0.011	0.055	0.053	0.048	0.267	0.308	0.32	0.906	0.857	0.91	-0.003	Blank 450			A	2.36684	1.639	1.45704	59.1384	60.2301	56.045	4.73232	4.73232	4.91428	-4.7296
	-0.001	-0.002	0.005	0.002	0.001	0.008	0.01	0.012	0.032	0.032	0.036	-0.001	Blank 520			B	4.55036	4.00448	4.00448	89.1618	92.619	86.2504	3.09468	3.09468	3.09468	-4.18372
																C	5.64212	4.3684	4.00448	60.776	60.4121	61.1399	8.18956	6.73388	7.46172	-3.8198
																D	10.737	10.737	8.9174	85.1586	80.6096	73.6952	7.27976	6.36996	6.36996	13.1025
																E	4.18644	3.27664	2.91272	52.9517	54.0435	48.9486	115.182	110.269	118.821	13.4664
	ND	ND	ND	NU	NU	NU		ND - NU	ND - NU	ND - NU						F	8.73544	9.28132	6.91584	100.443	104.628	101.899	194.335	200.157	204.342	13.4664
TMG	3	4	5	6	7	8	TMG	9	10	11	12					G	5.2782	3.09468	3.4586	54.5894	57.6827	58.7744	76.0606	75.1508	77.6983	-5.27548
1	0.153	0.149	0.148	0.477	0.483	0.459	9.1	0.167	0.167	0.17	0.122	450				H	3.4586	3.64056	2.91272	41.4882	48.7666	50.4043	153.576	144.66	153.576	-5.82136
	0.049	0.049	0.049	0.061	0.061	0.06		0.05	0.05	0.052	0.057	520
	0.043	0.039	0.038	0.367	0.373	0.35		0.058	0.058	0.061	0.012	Blank 450				Multiply pg/ml by dilution factor
	0	0	0	0.012	0.012	0.011		0.001	0.001	0.003	0.008	Blank 520					3	4	5	6	7	8	9	10	11	12
2	0.166	0.164	0.164	0.649	0.669	0.633	9.2	0.159	0.159	0.158	0.125	450				A	11.8342	8.195	7.2852	295.692	301.151	280.225	23.6616	23.6616	24.5714	-70.944
	0.05	0.051	0.051	0.068	0.069	0.068		0.051	0.051	0.05	0.057	520				B	22.7518	20.0224	20.0224	445.809	463.095	431.252	15.4734	15.4734	15.4734	-62.7558
	0.057	0.055	0.055	0.539	0.559	0.523		0.05	0.05	0.049	0.015	Blank 450				C	28.2106	21.842	20.0224	303.88	302.06	305.7	40.9478	33.6694	37.3086	-57.297
	0.001	0.002	0.002	0.019	0.02	0.019		0.002	0.002	0.001	0.008	Blank 520				D	53.685	53.685	44.587	425.793	403.048	368.476	36.3988	31.8498	31.8498	196.537
3	0.173	0.166	0.164	0.489	0.488	0.489	10	0.188	0.18	0.183	0.118	450				E	20.9322	16.3832	14.5636	264.759	270.217	244.743	575.91	551.346	594.106	201.996
	0.051	0.051	0.051	0.064	0.065	0.062		0.052	0.052	0.051	0.048	520				F	43.6772	46.4066	34.5792	502.216	523.142	509.495	971.673	1000.79	1021.71	201.996
	0.063	0.057	0.055	0.38	0.379	0.38		0.079	0.07	0.073	0.008	Blank 450				G	26.391	15.4734	17.293	272.947	288.413	293.872	380.303	375.754	388.491	media
	0.002	0.002	0.002	0.015	0.016	0.013		0.003	0.003	0.002	-0.001	Blank 520				H	17.293	18.2028	14.5636	207.441	243.833	252.021	767.878	723.298	767.878	media
4	0.202	0.202	0.194	0.628	0.605	0.561	11	0.182	0.179	0.177	0.215	450
	0.052	0.052	0.054	0.069	0.071	0.065		0.051	0.053	0.051	0.052	520				Average triplicates
	0.093	0.093	0.085	0.518	0.495	0.452		0.072	0.069	0.067	0.105	Blank 450				A	9.1048			292.356			23.9649			-63.6656
	0.003	0.003	0.005	0.02	0.022	0.016		0.002	0.004	0.002	0.003	Blank 520				B	20.9322			446.719			15.4734
5	0.164	0.162	0.158	0.444	0.449	0.419	9.1	0.798	0.769	0.818	0.217	450				C	23.3583			303.88			37.3086
	0.05	0.053	0.051	0.062	0.061	0.059		0.074	0.072	0.074	0.052	520				D	50.6523			399.106			33.3661			200.176
	0.055	0.053	0.049	0.335	0.34	0.309		0.689	0.659	0.708	0.107	Blank 450				E	17.293			259.906			573.787
	0.001	0.004	0.002	0.013	0.012	0.01		0.025	0.023	0.025	0.003	Blank 520				F	41.5543			511.618			998.057
6	0.191	0.193	0.18	0.714	0.737	0.721	9.2	1.25	1.282	1.309	0.218	450				G	19.7191			285.077			381.516			media
	0.052	0.051	0.051	0.071	0.071	0.07		0.091	0.091	0.095	0.053	520				H	16.6865			234.432			753.018
	0.082	0.084	0.07	0.604	0.627	0.611		1.141	1.173	1.2	0.108	Blank 450
	0.003	0.002	0.002	0.022	0.022	0.021		0.042	0.042	0.046	0.004	Blank 520				Triplicate Labels
7	0.172	0.158	0.161	0.451	0.469	0.475	10	0.574	0.571	0.585	0.112	450				A	ND-TMG1 (DF 1:5)			NU-TMG1 (DF 1:5)			ND-TMG9.1			ND-TMG1 (DF 1:15)
	0.052	0.05	0.051	0.06	0.061	0.061		0.065	0.067	0.067	0.05	520				B	ND-TMG2			NU-TMG2			ND-TMG9.2
	0.062	0.049	0.052	0.342	0.359	0.365		0.464	0.461	0.475	0.003	Blank 450				C	ND-TMG3			NU-TMG3			NDTMG-10
	0.003	0.001	0.002	0.011	0.012	0.012		0.016	0.018	0.018	0.001	Blank 520				D	ND-TMG4			NU-TMG4			ND-TMG11			NU-TMG1 (DF 1:15)
8	0.164	0.162	0.157	0.376	0.418	0.429	11	1.016	0.967	1.02	0.107	450				E	ND-TMG5			NU-TMG5			NU-TMG9.1
	0.054	0.051	0.05	0.057	0.059	0.061		0.081	0.081	0.085	0.048	520				F	ND-TMG6			NU-TMG6			NU-TMG9.2
	0.055	0.053	0.048	0.267	0.308	0.32		0.906	0.857	0.91	-0.003	Blank 450				G	ND-TMG7			NU-TMG7			NU-TMG10			media
	0.005	0.002	0.001	0.008	0.01	0.012		0.032	0.032	0.036	-0.001	Blank 520				H	ND-TMG8			NU-TMG8			NU-TMG11
	ND			NU-SL40			NU-SL40
11	36.399	31.85	31.85	767.878	723.298	767.878	225.621	236.411	241.206					1	2	3	4	5	6
10	40.948	33.669	37.309	380.303	375.754	388.491	218.427	234.013	231.615				A	OVRFLW	OVRFLW	0.14	0.138	0.156	0.296
9.2	15.473	15.473	15.473	971.673	1000.79	1021.71	271.179	275.974	303.549					0.08	0.078	0.053	0.049	0.059	0.048
9.1	23.662	23.662	24.571	575.91	551.346	594.106	175.267	192.051	190.853				B	2.315	2.228	0.219	0.132	0.139	0.275
8	17.293	18.203	14.564	207.441	243.833	252.021	278.372	279.571						0.067	0.063	0.048	0.049	0.049	0.046
7	26.391	15.473	17.293	272.947	288.413	293.872	181.261	186.057					C	1.22	1.216	0.125	0.125	0.124	0.272
6	43.677	46.407	34.579	502.216	523.142	509.495	254.394	261.588	213.632					0.077	0.063	0.05	0.048	0.047	0.048
5	20.932	16.383	14.564	264.759	270.217	244.743	192.051	200.444					D	0.679	0.671	0.118	0.121	0.12	0.244
4	53.685	53.685	44.587	425.793	403.048	368.476	169.272	171.67	181.261					0.062	0.09	0.053	0.052	0.055	0.049
3	28.211	21.842	20.022	303.88	302.06	305.7	293.958	302.35	320.334				E	0.392	0.37	0.109	0.112	0.114	0.237
2	22.752	20.022	20.022	445.809	463.095	431.252	634.446	671.611	660.821					0.054	0.053	0.049	0.05	0.051	0.048
1	11.834	8.195	7.285	295.692	301.151	280.225	228.246	242.633	245.03				F	0.251	0.238	0.132	0.121	0.111	0.247
	ND (avg)			NU-SL40/ND (AVG)			NU-SL40/ND (AVG)							0.057	0.053	0.06	0.056	0.051	0.05
11	33.3663			23.0136	21.6775	23.0136	6.76194	7.08532	7.22902				G	0.192	0.171	0.221	0.223	0.244	0.119
10	37.3087			10.1934	10.0715	10.4129	5.85459	6.27235	6.20807					0.061	0.047	0.051	0.049	0.053	0.056
9.2	15.473			62.798	64.6796	66.0319	17.5259	17.8358	19.618				H	0.119	0.104	0.213	0.175	0.195	0.115
9.1	23.965			24.0313	23.0063	24.7906	7.31346	8.01381	7.96382					0.053	0.047	0.102	0.058	0.06	0.049
8	16.6867			12.4315	14.6124	15.1031	16.6823	16.7542	0
7	19.719			13.8418	14.6261	14.903	9.1922	9.43542	0
6	41.5543			12.0858	12.5893	12.2609	6.12196	6.29508	5.14103				A			0.087	0.089	0.097	0.248
5	17.293			15.3102	15.6258	14.1527	11.1057	11.591	0
4	50.6523			8.40619	7.95715	7.27461	3.34184	3.38918	3.57853				B	2.248	2.165	0.171	0.083	0.09	0.229
3	23.3583			13.0095	12.9316	13.0874	12.5847	12.944	13.7139
2	20.932			21.298	22.1238	20.6025	30.3099	32.0854	31.5699				C	1.143	1.153	0.075	0.077	0.077	0.224
1	9.10467			32.477	33.0766	30.7782	25.0691	26.6493	26.9126
													D	0.617	0.581	0.065	0.069	0.065	0.195
													E	0.338	0.317	0.06	0.062	0.063	0.189
													F	0.194	0.185	0.072	0.065	0.06	0.197
													G	0.131	0.124	0.17	0.174	0.191	0.063
													H	0.066	0.057	0.111	0.117	0.135	0.066

## Sheet: 5C
	ND						NU-SL40 (-GFP)
11	36.399	31.85	31.85				337.412	310.664	337.412
10	40.948	33.669	37.309				104.867	102.138	109.78
9.2	15.473	15.473	15.473				459.689	477.158	489.713
9.1	23.662	23.662	24.571				222.232	207.493	233.149
8	17.293	18.203	14.564				1.15013	22.9853	27.8981
7	26.391	15.473	17.293				40.4537	49.7333	53.0087
6	43.677	46.407	34.579				178.015	190.571	182.383
5	20.932	16.383	14.564				35.5409	38.8157	23.5313
4	53.685	53.685	44.587				132.161	118.514	97.7711
3	28.211	21.842	20.022				59.0135	57.9215	60.1055
2	22.752	20.022	20.022				144.171	154.543	135.437
1	11.834	8.195	7.285				54.1007	57.3761	44.8205
									Plate Type	96 WELL PLATE (Use plate lid)
									Eject plate on completion
		1	2	3	4	5	6		Read	Absorbance Endpoint
	A	OVRFLW	OVRFLW	0.14	0.138	0.156	0.296			Full Plate
		0.08	0.078	0.053	0.049	0.059	0.048			Wavelengths: 450, 570
	B	2.315	2.228	0.219	0.132	0.139	0.275			Read Speed: Normal, Delay: 100 msec, Measurements/Data Point: 8
		0.067	0.063	0.048	0.049	0.049	0.046
	C	1.22	1.216	0.125	0.125	0.124	0.272		Layout
		0.077	0.063	0.05	0.048	0.047	0.048
	D	0.679	0.671	0.118	0.121	0.12	0.244				1	2	3	4	5	6
		0.062	0.09	0.053	0.052	0.055	0.049			A	STD1	STD1	SPL1	SPL3	SPL5	SPL7
	E	0.392	0.37	0.109	0.112	0.114	0.237				1000	1000
		0.054	0.053	0.049	0.05	0.051	0.048			B	STD2	STD2	SPL1	SPL3	SPL5	SPL7
	F	0.251	0.238	0.132	0.121	0.111	0.247				500	500
		0.057	0.053	0.06	0.056	0.051	0.05			C	STD3	STD3	SPL1	SPL3	SPL5	SPL7
	G	0.192	0.171	0.221	0.223	0.244	0.119				250	250
		0.061	0.047	0.051	0.049	0.053	0.056			D	STD4	STD4	SPL2	SPL4	SPL6	SPL8
	H	0.119	0.104	0.213	0.175	0.195	0.115				125	125
		0.053	0.047	0.102	0.058	0.06	0.049			E	STD5	STD5	SPL2	SPL4	SPL6	SPL8
											62.5	62.5
										F	STD6	STD6	SPL2	SPL4	SPL6	SPL8
	A			0.087	0.089	0.097	0.248				31.3	31.3
										G	STD7	STD7	SPL9	SPL9	SPL9	SPL11
	B	2.248	2.165	0.171	0.083	0.09	0.229				15.6	15.6
										H	STD8	STD8	SPL10	SPL10	SPL10	SPL11
	C	1.143	1.153	0.075	0.077	0.077	0.224				0	0
	D	0.617	0.581	0.065	0.069	0.065	0.195
	E	0.338	0.317	0.06	0.062	0.063	0.189
	F	0.194	0.185	0.072	0.065	0.06	0.197
	G	0.131	0.124	0.17	0.174	0.191	0.063
	H	0.066	0.057	0.111	0.117	0.135	0.066

[truncated: 12 more sheets: 5D, 5E, 6E, 6G, 6H, 6I, 6J, SF1A, SF2, SF4, SF5B, SF6]
